# Supplementary material for: Eukaryotic Microalgae Communities from Tropical Karstic Freshwater Lagoons in an Anthropic Disturbance Gradient Microscopic and Metagenomic Analysis
Source: Microorganisms. 2024 Nov 20;12(11):2368. doi: 10.3390/microorganisms12112368 (PMC11596289; doi:10.3390/microorganisms12112368)
Supplement: Supplementary file 1 [file microorganisms-12-02368-s001.zip]

Archive with 1 entries (1 files):
- microorganisms-3251363-supplementary-author.pdf
